# Supplementary material for: Height-Related Polygenic Variants Are Associated with Metabolic Syndrome Risk and Interact with Energy Intake and a Rice-Main Diet to Influence Height in KoGES
Source: Nutrients. 2023 Apr 4;15(7):1764. doi: 10.3390/nu15071764 (PMC10096788; doi:10.3390/nu15071764)
Supplement: Supplementary file 1 [file nutrients-15-01764-s001.zip]

Archive with 1 entries (1 files):
- nutrients-2314421-supplementary.pdf
